# Supplementary material for: CUX1—Transcriptional Master Regulator of Tumor Progression in Pancreatic Neuroendocrine Tumors
Source: Cancers (Basel). 2020 Jul 19;12(7):1957. doi: 10.3390/cancers12071957 (PMC7409270; doi:10.3390/cancers12071957)
Supplement: Supplementary file 1 [file cancers-12-01957-s001.zip]

Archive with 5 entries (3 files):
- cancers-837006-suppl/
- cancers-837006-suppl/supplementary/
- cancers-837006-suppl/supplementary/cancers-837006 -Supplementary.docx
- cancers-837006-suppl/supplementary/supplemental_file_1.xlsx
- cancers-837006-suppl/supplementary/supplemental_file_2.xlsx
