# Supplementary material for: CUX1—Transcriptional Master Regulator of Tumor Progression in Pancreatic Neuroendocrine Tumors
Source: Cancers (Basel). 2020 Jul 19;12(7):1957. doi: 10.3390/cancers12071957 (PMC7409270; doi:10.3390/cancers12071957)
Supplement: Supplementary file 1 [file cancers-12-01957-s001.zip › cancers-837006-suppl/supplementary/supplemental_file_1.xlsx]

## Sheet: raw_data
Age	Gender	WHO 2010	Meta Ort	Mib1 (%, estimated)	T-Stadium Rindi	N-Stadium Rindi	M-Stadium Rindi	tumorspecific_death_censor	time_tumorspecific_death_alive	relapse_censor	time_relapse
62	f	NET G1	Site of Metastases	0.5	1	0	0	0	28	0	28
55	m	NET G2	LYM, WG	5	3	1	0	0	31	0	31
59	f	NET G2	HEP, LYM	4	3	1	1	0	27	1	15
78	m	MA			1	0	0	0	32	0	32
46	m	NET G2		8	2	0	0	0	29	0	29
66	m	NET G1		0.5	3	0	0	0	25	0	25
82	f	NET G1		0.5	1	0	0	0	25	0	25
74	f	NET G1		1.5	1	0	0	0	41	0	41
71	f	NET G2		3	1	0	0	0	39	0	39
60	m	NET G1		1.8	2	0	0	0	37	0	37
56	m	NEC G3	HEP, LYM	19	3	1	1	0	37	0	37
69	f	NEC G3	LYM, PER	40	3	1	1	1	8	1	8
56	m	NET G2	LYM, HEP	15	4	1	1	0	36	1	6
47	m	NET G2	LYM	8	4	1	0
50	f	NET G2	HEP, LYM	15	3	1	1	0	33	1	2
53	f	NET G1		1	1	0	0	0	36	0	36
43	m	NET G2	HEP, LYM	5	3	1	1	0	56	1	10
65	f	NET G1		1.8	1	0	0	0	54	0	54
76	m	NEC G3		90	3
75	f	NET G2	LYM, Skin		4	1	0	1	33	1	8
52	m	MA		0.5				0	23	1	23
42	f	NET G2		3	1	0	0	0	46	0	46
82	m	NET G1			1		0
70	m	NET G2	HEP, Omentum	7	4	1	1	0	67	1	67
52	f	NET G1		1	1	0	0			0	70
83	f	NET G2	LYM	4		1
31	f	NET G1		<1	1	0	0	0	61	0	61
64	m	NET G1			1	0	0	0	59	0	59
36	m	NET G1	LYM	<2	2	1	0	0	57	0	57
74	f	NET G1			1		0
36	f	NET G2		<1	1			0	83	0	83
63	m	NET G1		<1	1	0		0	79	0	79
54	m	NEC G3	HEP, LYM	80	2	1	1	1	9	1	9
54	m	NET G2	LYM	5	4	1		0	75	1	11
47	m	NET G1		<2	1	0	0	0	75	0	75
71	f	NET G2	LYM	7	4	1		1	71	1	53
58	m	NET G2	LYM	5	2	1	0	0	64	1	2
85	m	NET G1		1.5	1		0	0	71	0	71
57	f	NET G1		1.9	1	0	0	0	70	0	70
79	m	NET G1			1	0	0
76	f	NET G2		5	3	0	0	1	91	1	9
56	m	NET G1	LYM, HEP	1	3	1	1	1	81	1	39
67	f	NET G1		1.3	3	0	0
82	f	NET G1		0	1	0	0	0	1
64	m	NET G1		1.5	1			0	86	0	86
49	f	NET G1		2	1	0	0	0	44	0	44
84	f	NET G1		1	1		0	0	84	0	84
51	f	NEC G3	HEP,LYM	40	3	1	1
81	f	NET G1	HEP		2		1
54	f	NET G1		0.5	1		0	0	2
32	m	NET G2	LYM	2.2	3	1	0	0	88	0	88
79	f	MA
58	m	NEC G3	LYM	50	2	1		1	5	1	5
69	f	NET G1		0.3	2	0	0	0	83	0	83
52	f	NET G2	HEP	8	3	0	1	0	16	1	16
50	m	NET G2	LYM	15	3	1	0	0	75	1	26
59	m	NET G2	HEP, LYM	10	3	1	1	0	74	1	2
39	m	NET G1		1.7	1			0	108	0	108
47	m	NET G2	HEP	3	3	0	1	1	40	1	20
40	f	NET G2	LYM, HEP	4	2	1	1	1	7	1	7
72	f	NET G2	HEP	5	3		1	0	124	0	124
57	m	NET G1	HEP	1.5	4		1	0	32	0	32
60	m	NEC G3	LYM	50		1	0	0	3	1	3
69	f	NET G1		0.5	1	0	0	2	138
72	f	NEC G3	LYM	90	3	1	1	0	4
70	f	NET G1		0.5	2	0	0	0	134	0	134
77	m	NEC G3	HEP	70	3		1	1	27	1	27
55	m	NET G1		0.8	1	0	0	0	146	0	146
49	m	NET G1	LYM	3	2	1	0
77	m	NET G1		1	1	0	0
76	m	NEC G3	LYM	80	3	1	0	0	3
60	m	NEC G3	HEP, LYM			1	1
68	m	NEC G3		80
46	m	NET G1	LYM	0.5	3	1
47	m	NET G1		0.5	1	0	0	0	133	0	133
63	f	NET G1	LYM	0.5	2	1	0
81	m	NET G2		3	1
66	m	NET G2	HEP	3	3	0	1	1	156	1	148
92	m	NET G1			1	0	0
61	m	NET G1	HEP	0.5			1	0	12
55	f	NET G1		0.3	1		0
73	m	NEC G3	LYM	40	3	1	0	1	12	1	12
67	m	NET G1	HEP	1	1	0	1	2	166	1	92
72	f	NET G1			2	0	0
52	m	NET G2	LYM		2	1		0	98	1	14
61	m	NET G1			1	0	0	0	131	0	131
26	f	NET G1			1	0	0
51	f	NET G1			1	0	0
59	m	NET G1			1	0	0	0	221	0	221
47	f	NET G1			3	0	0
53	f	NET G2	LYM		3	1	0
56	m	NET G1		0.8	1	0	0
40	f	NET G1			1		0
47	m	NET G1			2		0	0	220	0	220
66	m	NET G1		0.2			0
72	f	NET G2			2		0
48	m	NET G1			1	0	0	0	255
51	m	NET G2	HEP,LYM			1	1	0	271	1	12
62	m	NET G1	HEP	1			1
58	m	NET G2	HEP		4	0	1
65	f	NET G2	LYM	3	3	1	0	0	7	0	7
42	m	NET G2	LYM	4	1	1	0	0	8	0	8
35	f	NET G2		6	1	0	0	0	15	0	15
69	f	NET G1		1	1	0	0	0	1
