# Supplementary material for: CUX1—Transcriptional Master Regulator of Tumor Progression in Pancreatic Neuroendocrine Tumors
Source: Cancers (Basel). 2020 Jul 19;12(7):1957. doi: 10.3390/cancers12071957 (PMC7409270; doi:10.3390/cancers12071957)
Supplement: Supplementary file 1 [file cancers-12-01957-s001.zip › cancers-837006-suppl/supplementary/supplemental_file_2.xlsx]

## Sheet: cell cycle profiler
gene symbol	wildtype	CUX1	CUX1/wildtype
ABL1	0.0120352	0.00881128	-1.36588
ANAPC2	0.00393956	0.00295178	-1.33464
ANAPC4	0.0068806	0.00627552	-1.09642
DIRAS3	0.0140168	0.00621319	-2.25597
ATM	0.000608249	0.00050452	-1.2056
ATR	0.0016303	0.00110273	-1.47841
BAX	0.0449958	0.0306026	-1.47032
BCCIP	0.032239	0.0193054	-1.66994
BCL2	0.00324594	0.00393356	1.21184
BIRC5	0.00314709	0.00190482	-1.65218
BRCA1	0.00797224	0.00642495	-1.24083
BRCA2	0.00246653	0.00145194	-1.69878
CCNB1	0.0732108	0.0632101	-1.15821
CCNB2	0.044881	0.0355108	-1.26387
CCNC	0.0174467	0.0150708	-1.15765
CCND1	0.0158299	0.0104164	-1.51971
CCND2	0.00100384	0.000873109	-1.14973
CCNE1	0.00789415	0.00362576	-2.17724
CCNF	0.0178269	0.00884544	-2.01538
CCNG1	0.0185222	0.0111393	-1.66278
CCNG2	0.000786181	0.000189377	-4.15141
CCNH	0.0102983	0.00859909	-1.1976
CCNT1	0.000349093	0.000156924	-2.22461
CCNT2	0.000796217	0.000339359	-2.34624
CDC16	0.00829237	0.00597685	-1.38742
CDK1	0.0370213	0.0191561	-1.93261
CDC20	0.0462854	0.035686	-1.29702
CDC34	0.00622375	0.00184886	-3.36627
CDK2	0.00261006	0.00163216	-1.59914
CDK4	0.276165	0.198485	-1.39136
CDK5R1	0.000109982	5.78369e-05	-1.90158
CDK5RAP1	0.0108516	0.00864871	-1.25471
CDK6	0.0088897	0.00307084	-2.89487
CDK7	0.00350638	0.00250556	-1.39944
CDK8	0.00251417	0.000602166	-4.17521
CDKN1A	0.00584209	0.00606532	1.03821
CDKN1B	0.00341736	0.00116581	-2.93132
CDKN2A	1.39483e-05	1.62089e-05	1.16207
CDKN2B	5.50595e-05	2.43469e-05	-2.26145
CDKN3	0.0184402	0.0115241	-1.60014
CHEK1	0.00464921	0.00270585	-1.7182
CHEK2	0.00199527	0.000801394	-2.48975
CKS1B	0.111572	0.0961013	-1.16099
CKS2	0.0714808	0.0690387	-1.03537
CUL1	0.0132148	0.0111439	-1.18583
CUL2	0.00711091	0.00532169	-1.33621
CUL3	4.92062e-05	4.32917e-05	-1.13662
DDX11	0.00653703	0.00465953	-1.40294
DNM2	0.00381514	0.000877082	-4.3498
E2F4	0.0119915	0.00857201	-1.39891
GADD45A	0.0172655	0.00470105	-3.67268
GTF2H1	0.0047035	0.004307	-1.09206
GTSE1	0.00363747	0.0035725	-1.01819
HERC5	0.000944442	0.00073705	-1.28138
HUS1	0.00235754	0.000708866	-3.3258
KNTC1	0.002425	0.00118389	-2.04833
KPNA2	0.0639705	0.0183669	-3.48293
MAD2L1	0.0248175	0.0100623	-2.46639
MAD2L2	0.0261055	0.0221577	-1.17817
MCM2	0.0164885	0.00700014	-2.35545
MCM3	0.0558577	0.0566296	1.01382
MCM4	0.00815019	0.00470122	-1.73363
MCM5	0.0134318	0.0116793	-1.15005
MKI67	0.0166914	0.0104652	-1.59494
MNAT1	0.00547225	0.00392131	-1.39552
MRE11A	0.00020689	0.00015321	-1.35037
NBN	0.00292074	0.000648525	-4.50367
PCNA	0.0681071	0.0231499	-2.94201
RAD1	0.00175337	0.00175374	1.00021
RAD17	0.00420494	0.00371634	-1.13147
RAD51	0.000245898	0.000193987	-1.2676
RAD9A	0.00443223	0.00408146	-1.08594
RB1	0.00412397	0.000883734	-4.66653
RBBP8	0.0159959	0.0124886	-1.28085
RBL1	0.000883183	0.000903273	1.02275
RBL2	0.00465969	0.00158671	-2.93671
RPA3	0.0123418	0.00885188	-1.39426
SERTAD1	0.00902786	0.00849777	-1.06238
SKP2	0.00807428	0.00364428	-2.2156
SUMO1	0.00463971	0.00167161	-2.7756
TFDP1	0.00454785	0.00098588	-4.61298
TFDP2	0.000891332	0.000897127	1.0065
TP53	0.0040169	0.00147995	-2.71421
UBA1	0.0362418	0.0343833	-1.05405
B2M	0.376077	0.204816	-1.83617
HPRT1	0.0126528	0.00724524	-1.74636
RPL13A	0.135705	0.137829	1.01565
GAPDH	1	1	-1
ACTB	0.733389	0.436575	-1.67987

## Sheet: apoptosis profiler
gene symbol	wildtype	CUX1	CUX1/wildtype
ABL1	0.0273917	0.0323377	1.18057
AIFM1	0.112921	0.0353281	-3.19634
AKT1	0.0200255	0.0103499	-1.93485
APAF1	0.0127999	0.00920134	-1.39109
BAD	0.0043222	0.0043849	1.01451
BAG1	0.0462687	0.0450153	-1.02784
BAG3	0.00566103	0.0042057	-1.34604
BAK1	0.0494043	0.0535919	1.08476
BAX	0.165131	0.166808	1.01016
BCL10	0.0394612	0.0366628	-1.07633
BCL2	0.0402234	0.0513981	1.27782
BCL2A1	0.0143618	0.0176042	1.22576
BCL2L1	0.00320109	0.000564656	-5.6691
BCL2L10	0.000347905	0.000481179	1.38308
BCL2L11	0.0111832	0.016456	1.47149
BCL2L2	0.0590254	0.0333045	-1.7723
BFAR	0.113596	0.0735495	-1.54448
BID	0.0459491	0.033316	-1.37919
BIK	0.0148941	0.0148639	-1.00203
BIRC2	0.000845317	0.00144578	1.71034
BIRC3	0.00321867	0.000933903	-3.44647
BIRC5	0.0184924	0.00936997	-1.97359
BIRC6	0.0047643	0.00126378	-3.76988
BNIP2	0.0019849	0.000867325	-2.28853
BNIP3	0.00975853	0.0174269	1.78581
BNIP3L	0.000120932	8.68726e-05	-1.39206
BRAF	0.0221996	0.02202	-1.00816
CASP1	0.03733	0.036128	-1.03327
CASP10	0.104892	0.118098	1.1259
CASP14	0.0868145	0.0523074	-1.6597
CASP2	0.00321243	0.00368367	1.14669
CASP3	0.00356219	0.00377753	1.06045
CASP4	0.00389187	0.00398545	1.02405
CASP5	0.00716946	0.00714654	-1.00321
CASP6	0.000447036	0.000360918	-1.23861
CASP7	0.000542902	0.00020959	-2.5903
CASP8	0.000169477	0.000132333	-1.28069
CASP9	0.00300625	0.000825388	-3.64222
CD27	0.0544011	0.0487336	-1.1163
CD40	0.015519	0.0181858	1.17184
CD40LG	0.000349161	0.000167966	-2.07876
CD70	0.0382892	0.0285446	-1.34138
CFLAR	0.144444	0.192945	1.33578
CIDEA	0.0257119	0.0203456	-1.26376
CIDEB	0.0137911	0.0183657	1.33171
CRADD	0.000709347	0.000340315	-2.08438
CYCS	2.50954e-05	3.43784e-05	1.36991
DAPK1	0.00535417	0.00130699	-4.09658
DFFA	0.000329595	0.000121577	-2.71099
DIABLO	0.00256448	0.00163733	-1.56626
FADD	0.00888742	0.00815986	-1.08916
FAS	0.0100093	0.0163401	1.6325
FASLG	0.0429464	0.0395675	-1.08539
GADD45A	0.0202348	0.00505266	-4.00477
HRK	0.00104302	0.000362523	-2.87711
IGF1R	0.00162728	0.00107411	-1.515
IL10	0.0435519	0.022806	-1.90967
LTA	0.034303	0.0478333	1.39443
LTBR	0.032401	0.0558252	1.72295
MCL1	0.000167515	0.000119638	-1.40019
NAIP	0.126401	0.148317	1.17339
NFKB1	0.0900881	0.16847	1.87005
NOD1	0.0561364	0.0731631	1.30331
NOL3	0.00328175	0.00173549	-1.89096
PYCARD	0.00518292	0.00113276	-4.57547
RIPK2	0.000671595	0.000509532	-1.31806
TNF	0.72431	0.58227	-1.24394
TNFRSF10A	0.00923469	0.00224193	-4.11907
TNFRSF10B	0.321208	0.237823	-1.35062
TNFRSF11B	0.00288639	0.000458993	-6.28852
TNFRSF1A	0.0217247	0.00275689	-7.88013
TNFRSF1B	0.00997118	0.0086293	-1.1555
TNFRSF21	0.0021852	0.00167289	-1.30624
TNFRSF25	7.01052e-05	8.19987e-05	1.16965
TNFRSF9	0.00142629	0.00158177	1.10902
TNFSF10	7.57802e-05	5.74259e-05	-1.31962
TNFSF8	6.54966e-05	3.48196e-05	-1.88103
TP53	0.00905343	0.00549015	-1.64903
TP53BP2	0.0400787	0.0320298	-1.25129
TP73	0.00781998	0.00982968	1.257
TRADD	0.0170732	0.0190147	1.11371
TRAF2	0.0102295	0.00638703	-1.60161
TRAF3	0.00373075	0.00193837	-1.92468
XIAP	0.012799	0.00176509	-7.2512
ACTB	1.70891	0.975599	-1.75166
B2M	0.0588661	0.0453693	-1.29749
GAPDH	0.61723	1.06619	1.72737
HPRT1	4.75347	8.4988	1.78792
RPLP0	3.38811	2.49331	-1.35888

## Sheet: DNA damage
gene symbol	wildtype	CUX1	CUX1/wildtype
ABL1	0.0120754	0.0117542	-1.02733
ANKRD17	0.294149	0.318711	1.0835
APEX1	0.00164046	0.00163173	-1.00535
ATM	0.00554545	0.00499264	-1.11072
ATR	0.00494237	0.00519205	1.05052
ATRX	0.0112855	0.00855996	-1.31841
BRCA1	0.0192983	0.0162493	-1.18764
BTG2	0.0590189	0.0519915	-1.13516
CCNH	0.000183316	0.000275267	1.5016
CDK7	0.0118631	0.0115131	-1.0304
CHEK1	0.0134116	0.0108326	-1.23808
CHEK2	0.0065505	0.00658966	1.00598
CIB1	0.0162346	0.0170087	1.04768
CIDEA	0.00517839	0.0053826	1.03944
CRY1	0.0108551	0.0118327	1.09005
DDB1	0.0157077	0.0116431	-1.3491
DDIT3	0.019309	0.0193949	1.00445
DMC1	0.0113499	0.00979472	-1.15877
ERCC1	0.0448459	0.0398997	-1.12397
ERCC2	0.0208042	0.0191345	-1.08726
EXO1	0.0132526	0.015513	1.17056
FANCG	0.0892886	0.0974847	1.09179
FEN1	0.0100743	0.00832358	-1.21033
XRCC6	0.0120062	0.0131028	1.09134
GADD45A	0.0269928	0.0278153	1.03047
GADD45G	0.0052202	0.00412989	-1.264
GML	0.0139598	0.0153068	1.0965
GTF2H1	0.0196248	0.0183004	-1.07237
GTF2H2	0.0155744	0.0150856	-1.0324
GTSE1	0.00839078	0.00826551	-1.01515
HUS1	0.0945106	0.0968248	1.02449
IGHMBP2	0.0190392	0.0146021	-1.30387
IP6K3	0.0269872	0.0332666	1.23268
XRCC6BP1	0.167266	0.149811	-1.11651
LIG1	0.0121991	0.00880855	-1.38492
MAP2K6	0.00866563	0.00951369	1.09786
MAPK12	0.0186862	0.0203662	1.0899
MBD4	0.0221097	0.0213491	-1.03562
MLH1	0.00697167	0.00748034	1.07296
MLH3	0.0102525	0.0105722	1.03118
MNAT1	0.0182409	0.0203634	1.11636
MPG	0.00441926	0.00457732	1.03577
MRE11A	0.0698121	0.068608	-1.01755
MSH2	0.01376	0.0131074	-1.04979
MSH3	0.0525604	0.0632724	1.2038
MUTYH	0.0102746	0.0103374	1.00612
N4BP2	0.0205976	0.0219859	1.0674
NBN	0.0254749	0.0210873	-1.20807
NTHL1	0.00874649	0.00959448	1.09695
OGG1	0.0554842	0.0659456	1.18855
PCBP4	0.275633	0.26778	-1.02933
PCNA	0.0157885	0.0177126	1.12187
AIFM1	0.0138835	0.0112785	-1.23097
PMS1	0.0296879	0.0278751	-1.06503
PMS2	0.00583691	0.00512199	-1.13958
PMS2P3	0.0139791	0.0112372	-1.24401
PNKP	0.0288541	0.0285319	-1.01129
PPP1R15A	0.0600006	0.0644587	1.0743
PRKDC	0.00903299	0.0103081	1.14116
RAD1	0.01169	0.0106605	-1.09657
RAD17	0.115089	0.116187	1.00954
RAD18	0.0167281	0.0184942	1.10558
RAD21	0.0146284	0.0129359	-1.13084
RAD50	0.00331522	0.00246161	-1.34677
RAD51	0.00518773	0.00409852	-1.26576
RAD51B	0.0337966	0.0366135	1.08335
RAD9A	0.00740964	0.00715774	-1.03519
RBBP8	0.00442478	0.00427642	-1.03469
REV1	0.0244101	0.0222897	-1.09513
RPA1	0.0428079	0.0414329	-1.03319
SEMA4A	0.0105495	0.0109208	1.03519
SESN1	0.0669125	0.0644677	-1.03792
SMC1A	0.0321513	0.0329248	1.02406
SUMO1	0.020761	0.0207985	1.0018
TP53	0.00815511	0.00799725	-1.01974
TP73	0.0393367	0.0403726	1.02633
TREX1	0.00167586	0.00190132	1.13453
UNG	0.0208793	0.0205135	-1.01783
XPA	0.00135774	0.000778303	-1.74448
XPC	0.000185142	0.000163743	-1.13069
XRCC1	0.0151874	0.0121594	-1.24902
XRCC2	0.00709747	0.00583246	-1.21689
XRCC3	0.000682029	0.000643987	-1.05907
ZAK	0.0672287	0.0679737	1.01108
B2M	3.09925	2.77487	-1.1169
HPRT1	1.31715	1.31907	1.00146
RPL13A	3.50089	3.74982	1.07111
GAPDH	0.0212134	0.0206033	-1.02961
ACTB	3.29852	3.53625	1.07207
